# Supplementary material for: Identifying Talent in Youth Sport: A Novel Methodology Using Higher-Dimensional Analysis
Source: PLoS One. 2016 May 25;11(5):e0155047. doi: 10.1371/journal.pone.0155047 (PMC4880304; doi:10.1371/journal.pone.0155047)
Supplement: S1 File — (XLSX) [file pone.0155047.s001.xlsx]

## Sheet: Till_U15_training_new_ml
Player_ID	Age	Career Attainment Level	Years from PHV	Height	Body Mass	Sum of Skinfolds	Vertical Jump	Medicine Ball throw	10 m Sprint	60 m Sprint	Agility 505 Right	Agility 505 Left	Estimated VO2max
2	15.9	1	2.3	175.1	NaN	70.07	39	5.5	1.82	8.47	2.57	2.67	32.9
4	15.88	1	1.78	173.3	NaN	45.67	35	6.6	1.67	7.95	2.35	2.4	47.7
7	15.85	1	2.05	178.7	77.3	38.4	30	7	2.28	8.88	2.22	2.26	NaN
8	15.85	1	2.15	176.5	NaN	51.93	40	5.6	1.95	8.64	2.61	2.63	46.8
13	15.83	1	1.53	168.6	NaN	28.27	35	5.5	1.7	7.39	2.35	2.54	NaN
18	15.81	1	1.81	179.4	79.7	52.13	42	6.7	1.67	8.12	2.63	2.62	48
20	15.81	1	2.91	186.2	NaN	47.8	35	6.9	1.75	7.74	2.37	2.31	48.35
21	15.81	1	1.61	167.2	NaN	36.73	39	4.1	1.77	7.87	2.38	2.47	43.9
22	15.78	1	2.68	185.6	94.4	62.33	40	6	1.4	8.15	2.44	2.44	46.8
23	15.77	1	3.07	186.4	NaN	34.3	38	7.6	1.77	7.77	2.34	2.52	48.35
29	15.74	1	1.24	171.8	61.4	31.47	40	6.62	1.64	8.3	2.62	2.62	51.4
30	15.73	1	2.73	189.7	77.7	35.93	49	5.3	1.71	8.54	NaN	2.53	46.13
34	15.72	1	2.02	182.8	77	27.07	42	5.2	1.57	8.11	2.72	2.73	61.1
37	15.7	1	1.9	181.7	75.1	42.87	43	6.4	1.68	8.55	2.86	2.77	46.46
50	15.64	1	2.54	188.9	77	37.67	44	6.62	NaN	NaN	NaN	NaN	NaN
52	15.62	1	1.62	173.7	71	45.8	44	6.4	1.72	8.58	2.69	2.65	59.8
54	15.61	1	1.51	173.4	68.3	39.47	38	7	1.63	8.66	2.48	2.49	52.8
55	15.61	1	2.41	180.3	72.5	43.73	48	6.2	1.64	7.96	2.64	2.56	51.9
56	15.58	1	2.68	189	77.7	35.2	37	5.2	2.06	8.31	2.5	2.45	46.46
58	15.58	1	2.28	181.3	NaN	26.6	40	7	1.72	7.69	2.58	2.37	49
59	15.57	1	1.97	174.9	89.1	55.4	42	5.7	1.78	8.73	2.71	2.62	44.85
63	15.49	1	2.29	178.8	NaN	57.1	44	5	1.87	8.57	2.49	2.42	53.7
79	15.31	1	2.01	181.1	NaN	68.87	36	6.6	1.95	8.87	2.46	2.53	43
80	15.29	1	0.49	157.6	59.9	31.93	45	5.5	NaN	NaN	NaN	NaN	NaN
83	15.25	1	0.55	170.8	58.6	28.13	34	5.1	1.6	8.17	2.41	2.42	50.2
123	15.85	1	1.45	176.8	75.6	34	40	6.9	1.87	8.27	2.61	2.57	54
127	15.85	1	1.75	170.5	74.5	44.47	40	5.76	1.85	8.06	2.55	2.5	46.8
129	15.84	1	2.04	173	84.4	64.03	48	6.47	2.04	8.61	2.1	2.57	45.5
134	15.82	1	2.12	176.5	75	40.87	36	4.4	1.9	8.25	2.4	2.53	47.1
139	15.79	1	2.39	177.6	85.2	55.47	36	6.02	2.04	8.67	2.46	2.42	50.8
141	15.78	1	1.28	172.5	58.6	21.4	36	6	1.79	7.8	2.47	2.33	53.4
153	15.75	1	2.25	179.6	83	35.27	NaN	NaN	NaN	NaN	NaN	NaN	NaN
161	15.73	1	1.93	186.4	67.2	26.47	43	5.9	1.92	8.08	2.53	2.45	53.4
163	15.73	1	1.83	175.5	70	27.77	41	6.1	1.98	7.9	2.49	2.6	60.6
165	15.72	1	1.72	178.2	74.4	31.63	35	4.7	2.2	8.2	2.37	2.49	52.5
171	15.7	1	2.5	180	98.1	60.33	49	4.8	2.07	9	2.58	2.47	44.5
175	15.69	1	1.49	175.2	76.8	69.13	43	7.3	1.9	8.34	2.53	2.53	46.8
185	15.67	1	1.67	172.2	71.7	48.53	40	6.5	1.86	7.89	2.61	2.52	42.1
203	15.58	1	2.28	173	76.6	40.23	48	5.9	NaN	NaN	NaN	NaN	NaN
205	15.57	1	2.47	182.7	80.6	41.87	47	6.79	NaN	NaN	NaN	NaN	44.85
208	15.56	1	2.36	183.7	79.5	42.93	45	5.9	1.93	8.64	2.6	2.42	NaN
209	15.55	1	0.95	163.3	59.2	30.67	43	5.4	1.88	7.8	2.6	2.5	50.2
210	15.54	1	3.04	178.1	98	85.47	45	5.58	2.03	9.96	3.13	2.85	42.4
223	15.46	1	1.86	175.3	76.6	36.87	40	5.8	1.98	8.58	2.58	2.6	54
226	15.45	1	1.15	170.4	66.3	30.03	31	7.1	1.74	7.59	2.25	2.39	51.4
257	15.21	1	2.11	179	86.5	42.47	36	5.58	2.02	8.6	2.47	2.49	57.7
259	15.2	1	0.9	171.5	64.3	27.6	41	5.3	1.77	7.81	2.66	2.59	48.7
263	15.19	1	0.99	164	55.8	40.6	33	5.56	1.89	8.28	2.39	2.5	41.8
266	15.18	1	1.18	174.2	65.9	37.73	39	5	1.92	8.22	2.48	2.52	51.65
276	15.01	1	1.71	172.5	71.2	36.67	38	6.4	1.97	8.27	2.53	2.48	42.1
278	15	1	2.1	180.4	71.8	29.57	39	6.5	1.92	8.29	2.44	2.36	50.5
288	14.93	1	0.53	164.1	53.8	26.23	40	5.7	1.82	8.06	2.49	2.54	49.6
291	14.92	1	2.22	187	111.5	93.07	39	5	2.22	9.03	2.57	2.6	38.85
317	15.87	1	2.07	184.1	66.9286	25.07	39	5.6	1.87	7.84	2.46	2.36	49.6
364	15.81	1	1.21	165.6	65.7	42.27	36	5.6	1.78	8.31	2.34	2.37	55.7
403	15.74	1	1.54	176.7	64.4236	26.4	35	6.2	1.91	8.2	2.42	2.5	56.8
422	15.71	1	1.51	172.3	62.38	36.67	38	5	1.85	8.4	2.54	2.57	53.1
430	15.67	1	1.67	175.8	79.33	40.27	41	5.7	1.97	NaN	2.59	2.72	49
468	15.59	1	2.79	178.4	104.95	81.8	38	5.73	1.97	9.42	2.43	2.66	41.1
493	15.49	1	1.69	175.1	69.7342	46.73	37	5.2	1.88	8.64	2.5	2.51	47.7
524	15.36	1	1.06	170.9	62.9206	24.07	27	6	1.76	7.5	2.16	2.26	55.1
546	15.23	1	1.43	171.9	71.24	40.33	34	5.3	2.01	8.38	2.41	2.53	55.7
557	15.18	1	1.48	177.7	70.7362	27.07	33	5.1	1.87	8.04	2.39	2.52	57.35
559	15.16	1	1.96	181.9	90.76	53.53	44	5.2	1.94	8.54	2.64	2.55	50.2
3	15.88	2	2.88	178.1	72.26	29.2	37	6.7	1.7	7.51	2.72	2.42	50.8
11	15.84	2	1.74	175.75	NaN	31.77	32	5.5	1.74	7.69	2.33	2.65	48.35
12	15.83	2	2.03	185.3	76.4	25.53	35	4.9	1.72	7.89	2.37	2.57	53.1
15	15.82	2	1.62	181.9	79.3	44.13	44	7.4	2.2	8.63	NaN	NaN	NaN
16	15.82	2	2.82	185.8	NaN	34.2	35	5.4	1.83	8.25	2.37	2.42	51.9
28	15.74	2	1.14	170.1	55.4	21.4	43	5.55	1.68	8.06	2.33	2.46	52.5
31	15.73	2	1.93	174.2	73.5	37.87	52	6.4	1.32	7.98	2.37	2.34	50.2
40	15.69	2	2.59	181.9	93.3	79.47	39	5.95	2.27	8.98	2.36	2.46	49.9
42	15.67	2	1.87	182.9	68.1	32.13	42	5.2	1.53	7.8	2.6	2.49	51.4
43	15.67	2	2.77	187.2	87.87	35.2	49	7.6	1.81	8.28	2.41	2.41	48.7
45	15.66	2	1.86	173.5	66.5	28.87	35	6.95	1.62	7.58	2.36	2.25	50.8
51	15.63	2	0.93	171.5	60.9	29.27	37	5.85	1.62	7.81	2.43	2.5	50.2
60	15.54	2	1.24	175.5	NaN	36.27	32	5.7	1.75	7.93	2.36	2.53	45.2
61	15.53	2	0.93	172.5	70.5	41.4	41	6	1.55	7.89	2.62	2.6	50.5
66	15.46	2	1.46	169.9	69.34	42.97	53	6.4	1.64	7.62	2.39	2.37	50.2
70	15.42	2	2.32	182.3	74.1	24.87	37	5.82	1.75	8.39	2.38	2.46	49
71	15.41	2	1.21	167.5	NaN	34.6	37	5.2	1.72	7.82	2.47	2.38	57.6
73	15.39	2	2.79	186.8	NaN	29.63	35	5.2	1.83	8.11	2.37	2.47	50.2
74	15.39	2	1.59	179.3	71.4	25.13	30	3.8	1.76	8.68	2.25	2.36	49.6
76	15.38	2	1.58	177.5	73.8	34.67	26	6.1	1.66	7.79	2.23	2.43	57.9
78	15.35	2	2.65	189.4	84.75	24.9	52	5.68	1.68	7.77	2.48	2.32	50.2
86	15.18	2	1.48	179	NaN	26.23	35	5.4	1.62	7.47	2.37	2.45	46.8
88	15.13	2	2.03	178	82.83	56.07	50	6.1	1.78	8.08	2.44	2.39	46.8
91	15.05	2	1.45	177.4	68.84	33.43	NaN	4.8	1.74	7.94	2.49	2.5	57.1
94	14.96	2	1.76	171.8	100.7	101.8	41	6	2.31	9.36	2.67	2.69	44.85
95	14.94	2	2.04	174.8	NaN	99	42	5.3	1.88	8.84	2.67	2.61	36.05
99	15.91	2	0.71	167.7	57.6	23.5	43	5.05	1.99	8.23	2.27	2.43	52.8
108	15.9	2	0	166.5	50.4	20.07	40	5.7	1.93	8.29	2.55	2.59	60.34
118	15.87	2	1.27	170.5	63.7	26.6	NaN	7.2	1.79	7.97	2.55	2.64	60.07
122	15.85	2	2.05	181.5	79.8	42.67	36	6.36	1.97	8.53	2.47	2.33	49.3
130	15.84	2	0.74	171.5	67.1	31.57	43	5.05	1.78	7.68	2.31	2.41	56.5
137	15.8	2	1.3	168.4	61.8	33.33	NaN	NaN	1.82	8.01	2.3	2.4	54.55
140	15.78	2	1.98	179	78.3	43.33	42	5.6	1.92	8.54	2.53	2.45	48
149	15.75	2	2.75	187.5	99.1	61.8	39	6	1.93	8.34	2.58	2.64	40.2
156	15.74	2	2.34	171.6	81.8	48.6	46	6.27	2.02	8.81	2.66	2.67	44.85
157	15.74	2	2.64	185.6	80.4	32.17	NaN	6.4	1.95	8.39	2.44	2.48	57.6
159	15.74	2	3.04	190.4	94.4	52	38	5.95	1.84	7.92	2.38	2.45	49.9
174	15.69	2	1.49	180	64.4	33.13	36	5.9	1.93	8.5	2.44	2.38	47.1
177	15.69	2	1.79	165.8	66	28.33	46	3.75	1.82	7.67	2.22	2.39	53.4
178	15.69	2	1.79	178.4	81.6	56.83	42	4.95	1.83	7.98	2.36	2.32	52.5
179	15.69	2	1.89	171.4	76.2	47.37	41	6.4	1.8	7.97	2.36	2.45	47.4
191	15.62	2	1.02	166.4	72	44.43	36	5.76	1.88	8.37	2.46	2.72	51.65
194	15.62	2	2.32	183	77.2	33.87	37	6	1.81	7.62	2.22	2.44	51.65
201	15.58	2	1.28	172	67.2	40.27	32	5.1	1.88	8.44	2.35	2.37	57.6
202	15.58	2	1.18	175	64.5	24.47	33	5.3	1.94	8.27	2.33	2.36	47.7
215	15.5	2	2.3	184	85.4	88.53	41	5	2.04	8.82	2.66	2.63	54.55
218	15.5	2	1.8	179.4	66.2	27.43	38	6.4	1.8	8.2	2.45	2.51	51.1
219	15.49	2	1.99	183.5	69	25.43	35	6.4	1.78	8.12	2.42	2.36	53.4
227	15.44	2	1.54	175	70.6	29.07	27	5	1.79	7.97	2.21	2.21	56.25
229	15.42	2	1.92	175.7	71.2	38.47	42	6.31	1.99	8.48	2.53	2.46	49.6
233	15.41	2	0.61	161.5	60.1	28.4	38	5.3	1.8	7.92	2.51	2.58	56.8
239	15.36	2	1.56	173.6	71.8	43.67	NaN	NaN	NaN	NaN	NaN	NaN	NaN
246	15.32	2	1.92	181	77.5	38.2	52	6.2	2.03	8.3	2.47	2.67	48
251	15.26	2	1.36	176.5	69	25.2	35	5.2	1.88	8.3	2.37	2.58	52.8
255	15.26	2	1.56	178.5	72.3	41.2	31	5.8	1.87	8.09	2.35	2.33	55.4
274	15.04	2	1.74	183.4	79.1	35.33	38	6.1	1.89	8.29	2.53	2.51	47.1
275	15.03	2	1.33	175.5	65.8	29.5	36	5.5	1.85	7.91	2.42	2.43	51.1
284	14.96	2	0.46	161.5	58	28.77	37	6.9	1.79	7.96	2.45	2.37	54
298	15.9	2	2.8	190	75.23	28.8	43	4.65	1.87	NaN	2.54	2.55	52.5
328	15.86	2	1.56	173.8	76.7482	34.47	29	7.6	1.83	8.04	2.26	2.3	50.5
344	15.84	2	1.74	169.5	65.4	33.4	NaN	NaN	NaN	NaN	NaN	NaN	NaN
350	15.83	2	1.93	171.9	77.68	33.8	34	4.9	1.73	8.2	2.41	2.57	52.5
357	15.82	2	1.72	180.5	80.93	33.27	45	6	1.91	NaN	2.7	2.55	48.7
373	15.81	2	2.21	180.8	88.64	56.67	42	4.7	1.91	NaN	2.68	2.62	51.1
376	15.79	2	2.69	184.8	82.61	41.73	46	6	1.88	8.35	2.44	2.43	51.1
386	15.78	2	0.98	167	70.53	30.4	NaN	6.8	1.77	7.98	NaN	NaN	NaN
389	15.77	2	2.17	180.4	76.73	27	41	6	1.82	NaN	2.67	2.66	50.5
390	15.76	2	1.96	181.2	76.73	36.8	42	5.4	1.96	NaN	2.63	2.62	54.8
405	15.74	2	1.44	173.4	60.77	31.13	37	5.85	1.98	8.67	2.43	2.55	58.2
431	15.67	2	1.47	172.5	69.11	39.33	41	5.6	1.83	NaN	2.59	2.7	52.2
434	15.67	2	2.57	178.9	94.76	80.23	49	5.9	1.98	NaN	2.53	2.7	46.46
437	15.66	2	1.56	169.5	71.22	41.5	44	6.05	NaN	NaN	NaN	NaN	NaN
439	15.65	2	1.95	167.4	65.5	28.87	42	4.4	1.91	8.19	2.68	2.48	52.2
440	15.65	2	1.75	183.7	79.83	35.67	40	5.45	2.1	NaN	3.09	2.9	51.4
481	15.52	2	1.22	174	64.3	31.4	NaN	NaN	NaN	NaN	NaN	NaN	NaN
483	15.5	2	1.8	180.6	74.52	29.63	43	5.6	1.94	NaN	2.89	3.05	46.46
487	15.5	2	1.4	181.4	68.91	35.52	48	4.8	1.95	NaN	2.79	2.92	54.55
490	15.5	2	2.4	184.9	93.56	50.67	44	5.1	2.07	NaN	2.77	2.79	53.1
558	15.18	2	1.38	170.6	67.61	26.73	36	5.8	1.9	NaN	2.42	2.57	53.1
579	14.96	2	2.16	181.2	92.96	70.33	43	4.3	1.92	NaN	2.53	2.65	45.8
9	15.84	3	1.54	175.3	70.9	37.33	NaN	NaN	NaN	NaN	NaN	NaN	NaN
10	15.84	3	2.34	188.25	NaN	26.33	35	4.5	1.76	7.88	2.35	2.32	55.1
14	15.82	3	1.32	176.6	69.1	30.2	32	5.4	1.75	8.24	2.36	2.53	54.8
35	15.71	3	3.01	188.9	84.44	44.77	54	8.81	1.82	8.2	2.48	2.61	49.3
36	15.7	3	2.3	168.5	NaN	44	38	5.85	1.79	8.22	2.43	2.42	43.6
44	15.66	3	2.46	180.6	81.9	34.2	39	5.7	1.67	7.89	2.36	2.39	56.8
49	15.64	3	2.14	181.8	NaN	66.87	39	5.75	1.81	8.39	2.38	2.39	47.1
53	15.62	3	2.32	186	88.5	38.27	46	4.1	1.37	7.86	2.57	2.35	53.4
69	15.42	3	2.22	180.6	86.2	66.33	46	4.75	1.69	8.31	2.62	2.65	53.1
77	15.37	3	1.87	171.5	72.57	38.67	50	5.7	1.75	7.91	2.28	2.41	46.8
85	15.2	3	1.2	174.2	61.6	33.4	49	NaN	1.64	8.03	2.37	2.3	54
101	15.91	3	1.41	174	76.6	34.3	37	5.38	1.88	8.12	2.48	2.31	53.4
181	15.67	3	1.47	175.2	64.8	26.43	32	7	1.77	7.81	2.35	2.42	56.25
217	15.5	3	1.4	174	71.2	25.47	33	5.2	1.8	7.75	2.22	2.34	53.4
220	15.47	3	1.07	177.4	71	32.87	35	5.76	1.88	8.32	2.4	2.52	54
237	15.37	3	1.97	182	74.9	32.73	37	6	1.81	7.93	2.5	2.5	54.8
271	15.09	3	1.99	191	90.8	34.13	27	4	1.83	8.08	2.21	NaN	52.5
293	15.91	3	2.21	183.1	77.23	27.4	39	4.85	1.92	NaN	2.71	2.63	50.8
306	15.89	3	3.29	193.4	92.77	53.4	51	8	1.8	7.73	2.48	2.5	49.9
565	15.08	3	0.68	170.4	65.5	28.67	37	5.1	1.9	8.55	2.34	2.56	50.8
567	15.06	3	2.36	185.2	86.45	47.2	44	5.2	2.02	NaN	2.9	2.79	44.5
