# Supplementary material for: Identifying Talent in Youth Sport: A Novel Methodology Using Higher-Dimensional Analysis
Source: PLoS One. 2016 May 25;11(5):e0155047. doi: 10.1371/journal.pone.0155047 (PMC4880304; doi:10.1371/journal.pone.0155047)
Supplement: S2 File — (XLSX) [file pone.0155047.s002.xlsx]

## Sheet: Till_U15_validation_new_ml
Player_ID	Age	Career Attainment Level	Years from PHV	Height	Body Mass	Sum of Skinfolds	Vertical Jump	Medicine Ball throw	10 m Sprint	60 m Sprint	Agility 505 Right	Agility 505 Left	Estimated VO2max
1	15.9	1	1.6	183	80.2	41.27	34	6.8	1.65	8.15	2.41	2.4	50.2
6	15.86	1	2.16	180.2	73	39.73	40	5.6	2.14	8.73	2.52	2.59	49.9
26	15.75	1	1.65	180.4	71.1	37.53	30	5.6	1.55	7.95	2.33	2.52	58.7
33	15.72	1	2.52	188	NaN	26.33	36	5.8	1.73	7.94	2.32	2.26	44.5
38	15.7	1	2.2	178.8	NaN	22.67	32	5.4	1.7	7.48	2.36	2.39	51.4
39	15.7	1	2.1	178	87.8	65.4	32	5.5	2.37	8.74	2.3	2.42	48
48	15.65	1	2.25	180.3	87.6	58.23	35	5.5	1.68	8.32	2.35	2.94	51.1
67	15.43	1	2.23	179.5	75.1	47.27	36	4.4	2.09	8.12	2.4	2.42	48.7
96	15.92	1	2.02	180.5	79.7	47.67	41	5.65	1.96	8.36	2.56	2.42	49.9
104	15.9	1	2.7	182.4	98.4	52.1	43	5.3	1.97	8.64	2.53	2.61	49.9
115	15.88	1	2.08	172.3	69.8	32.13	31	5.52	1.81	7.86	2.32	2.41	52.5
120	15.87	1	2.37	177.5	95.8	66.73	36	5.8	1.98	8.61	2.47	2.45	49.9
133	15.82	1	2.32	178.5	78.1	28.8	38	6.21	1.77	7.84	2.43	2.38	53.4
168	15.72	1	2.62	179.2	104.7	94.6	45	7.49	2.02	8.69	2.59	2.58	41.8
213	15.51	1	0.41	165.5	61.7	27.93	29	7.4	1.72	7.87	2.31	2.36	56.25
222	15.47	1	2.77	187.5	99.2	92.67	39	6	2.05	8.59	2.51	2.59	42.4
231	15.42	1	2.12	183.8	85.6	56.4	43	5.6	1.98	8.77	2.75	2.64	50.2
244	15.32	1	1.62	174.2	63.6	25.53	37	5.4	1.79	7.76	2.4	2.53	43
292	15.91	1	2.21	182.3	80.64	52.6	43	5.6	1.89	NaN	2.68	2.87	44.2
307	15.89	1	1.29	168.2	58.8124	29.8	32	4.9	1.83	8.27	2.37	2.42	52.5
400	15.75	1	1.65	169.8	67.31	27.33	37	4.45	1.82	7.9	2.28	2.47	54.8
429	15.69	1	0.49	172.1	62.99	32.87	44	7	NaN	NaN	NaN	NaN	NaN
443	15.63	1	1.73	180	74.62	35.47	42	5.2	1.89	NaN	2.71	2.61	51.1
467	15.59	1	1.19	172.6	63.7	21.8	35	5.5	1.84	NaN	2.44	2.5	51.1
470	15.58	1	1.88	178.3	71.34	33.93	40	6.39	1.88	8.13	2.62	2.5	54
485	15.5	1	2.6	191	98.2912	62.4	38	3.9	1.97	8.55	2.51	2.45	49.9
500	15.45	1	0.85	169.1	61.2172	40.67	35	4.81	2.04	8.62	2.4	2.44	49.9
508	15.42	1	1.42	177.5	68.41	27.67	39	5.1	1.84	NaN	2.51	2.72	58.2
510	15.42	1	1.52	169.8	76.8484	67.67	36	7	1.83	8.01	2.34	2.53	47.1
534	15.32	1	0.82	165.4	56.4076	30.87	30	5.5	1.95	8.46	2.33	2.36	56.5
549	15.22	1	1.22	175.5	71.12	34.2	45	6.32	1.86	NaN	2.7	2.64	52.2
555	15.2	1	1.5	175.6	61.5178	24.4	35	5.2	1.84	7.84	2.2	2.41	47.7
563	15.12	1	2.12	180.8	97.1	63.47	39	5.4	1.84	8.32	2.54	2.58	46.46
580	15.66	1	2.06	181.6	72.4	32.4	43	6.3	1.63	7.69	2.53	2.57	46.8
5	15.86	2	2.26	183.8	75.3	33.07	28	5	2.05	8.09	2.16	2.32	51.4
17	15.82	2	2.42	190.5	84.2	49.6	36	4.85	2.14	8.37	2.47	2.37	43
24	15.76	2	2.16	175.5	82.2	59.2	44	6.2	2.19	9.17	2.69	2.64	50.2
32	15.73	2	1.53	171.4	68.1	27.07	47	4.6	1.57	8.29	2.57	2.47	49.6
46	15.66	2	2.66	179	NaN	55.1	37	6.7	1.8	8.42	2.4	2.35	45.2
47	15.65	2	2.35	182.7	79.3	41.8	39	5.75	2.12	8.43	2.31	2.3	50.2
57	15.58	2	2.18	177.4	87.8	60.13	37	4.3	2.14	8.3	2.33	2.28	49.6
62	15.5	2	2	188.6	74.6	29.76	36	5.96	1.73	8.48	2.32	2.36	52.2
64	15.48	2	2.58	182	NaN	58.33	36	6.8	1.91	8.42	2.44	2.37	43.3
65	15.46	2	1.86	180.7	83.7	30.2	38	6.3	1.53	7.6	2.51	2.42	48
68	15.43	2	1.93	179.7	64.6	21.4	33	6.7	1.99	8.15	2.37	2.45	NaN
72	15.4	2	1.9	178	NaN	23.53	29	5.9	1.75	7.83	2.31	2.5	45.8
75	15.39	2	2.09	182.3	NaN	46.5	41	6.5	1.75	8.09	2.52	2.4	42.1
84	15.23	2	0.93	170.9	71.1	37.13	48	5.8	1.69	7.82	2.46	2.57	46.8
87	15.17	2	1.07	179.7	76.29	25.87	40	5.7	1.78	7.67	2.27	2.54	51.4
93	15.01	2	1.01	173.7	75.5	44.67	39	5.5	1.55	7.87	2.57	2.55	50.2
106	15.9	2	2.2	175.9	82.5	97.07	40	5.6	2.09	9.03	2.61	2.53	50.5
109	15.9	2	1.3	178.5	66.7	28.93	36	5	1.8	8.03	2.47	2.45	52.8
110	15.89	2	1.69	171	84.6	47.7	40	4.32	1.78	7.9	2.46	2.52	49.3
112	15.89	2	2.89	187	87.6	64.27	37	5.3	1.83	8.04	2.4	2.34	50.5
125	15.85	2	2.45	179	74.1	36.5	48	NaN	1.95	7.96	2.45	2.49	53.4
142	15.77	2	1.97	182	89	36.7	37	6.24	1.98	8.38	2.47	2.44	51.65
182	15.67	2	1.37	170.2	68.2	37.07	38	6	1.85	8.33	2.42	2.51	50.8
196	15.61	2	1.91	181.6	82.6	30.47	46	5.6	1.94	8.3	2.28	2.39	53.4
198	15.58	2	1.58	178.2	66.4	22.8	31	5.3	1.85	7.84	2.27	2.32	59
242	15.33	2	1.53	170.5	78.5	49	39	6.9	1.99	8.87	2.48	2.55	51.65
250	15.29	2	1.19	173.5	73.9	37.73	37	5.7	2	8.55	2.48	2.45	47.4
252	15.26	2	1.66	182.5	75.3	28.13	35	7	1.85	8.12	2.44	2.62	50.8
264	15.19	2	0.89	165	61.4	45.5	40	5.8	2.06	8.54	2.59	2.61	57.35
268	15.1	2	1.7	176	69.3	42.57	36	4.8	1.83	8.02	2.43	2.32	50.8
272	15.09	2	0.79	172.5	65.3	43.7	33	5.17	1.9	8.43	2.39	2.41	50.2
287	14.93	2	1.43	176	80.3	51.6	41	5.6	1.88	8.23	2.66	2.5	42.7
290	14.92	2	0.82	173	61.5	28.6	34	5.45	1.75	7.75	2.28	2.34	53.1
316	15.88	2	2.98	178.6	94.69	75.47	43	7.1	2	9.14	2.6	2.63	43.6
327	15.86	2	2.26	182.2	78.93	32.13	37	5.45	1.83	NaN	2.35	2.44	50.8
368	15.81	2	2.11	184.7	75.37	48	36	6.25	1.83	8.3	2.46	2.4	56.8
404	15.74	2	2.84	190.8	107.69	53.6	41	6.6	1.93	NaN	2.52	2.67	46.46
418	15.72	2	2.22	182.8	92.46	61.8	47	5.1	NaN	NaN	NaN	NaN	NaN
456	15.62	2	1.42	176.6	67.61	27.17	43	6.2	1.95	NaN	2.76	2.76	54.3
464	15.6	2	1.9	174.9	72.65	39.47	38	6.6	1.91	8.86	2.54	2.5	54.3
491	15.5	2	1.4	174.5	63.09	31.27	47	6.4	NaN	NaN	NaN	NaN	NaN
529	15.35	2	2.55	189.5	99.92	84.4	42	6.5	2.02	9.06	2.73	2.61	42.4
575	14.97	2	1.17	176.8	80.54	41	46	5	NaN	NaN	NaN	NaN	NaN
19	15.81	3	1.81	178.5	NaN	33.8	36	6.85	1.57	7.38	2.46	2.36	54.8
25	15.75	3	1.65	178	NaN	34.07	38	5.6	1.79	8.22	2.3	2.43	54
27	15.75	3	2.15	182.7	78.1	39.13	37	6.7	1.67	8.25	2.45	2.42	55.7
41	15.68	3	1.38	171.4	65.1	26	39	5.75	2.09	8.23	2.31	2.46	51.1
81	15.28	3	1.88	177.5	86.66	53	49	7.6	1.7	7.55	2.45	2.48	43.9
82	15.27	3	2.37	183.75	76.69	28.47	48	6.3	1.73	7.83	2.46	2.38	47.7
89	15.08	3	2.38	183.5	86.4	54.67	34	6	2.03	8.37	2.34	2.46	50.5
90	15.07	3	1.47	187.8	80.32	37.33	54	6.2	1.81	8.1	2.25	2.51	50.2
92	15.01	3	1.61	183.4	71.7	43.07	52	6.95	2.13	8.47	2.29	2.26	50.2
144	15.77	3	1.87	173.5	68	28.8	49	NaN	1.88	8.15	2.29	2.39	54
150	15.75	3	1.75	176.5	65.7	23.33	39	6	1.76	7.7	2.33	2.33	60.6
207	15.56	3	1.36	173	77.5	41	35	6.6	1.9	8.08	2.4	2.33	50.8
235	15.39	3	1.59	180.2	69.4	23.8	46	6	1.79	8.08	2.47	2.37	45.5
247	15.31	3	1.91	183	77.8	45.13	40	5.8	1.9	8.16	2.41	2.42	51.65
311	15.91	3	2.31	179	81.658	45.93	NaN	NaN	NaN	NaN	NaN	NaN	NaN
